# Supplementary material for: Scales to evaluate developmental stage and professional identity formation in medical students, residents, and experienced doctors
Source: BMC Med Educ. 2020 Feb 10;20:40. doi: 10.1186/s12909-020-1942-y (PMC7011234; doi:10.1186/s12909-020-1942-y)
Supplement: Supplementary file 1 — Additional file 1: The Questionnaire of professional identity formation, including DS, SAS-2, SAS-3, SAS-4, and SAS-h [file 12909_2020_1942_MOESM1_ESM.xlsx]

## Sheet: Questionnaire
	Please answer the following questions if you have understood the explanation sheet and agree to participate in this survey. The information that you provide will not be used for any purpose other than this study.
		Your age	Years	Sex	Male/Female
		Using a pencil, please fill in the box for the answer that best applies to you for each question.				Does not apply			No opinion			Strongly applies
No.	*					1	2	3	4	5	6	7
1	8	I am aware of my position as a physician.				□	□	□	□	□	□	□
						1	2	3	4	5	6	7
2	2	I find it difficult to suppress my desires and act rationally.				□	□	□	□	□	□	□
						1	2	3	4	5	6	7
3	7	I behave correctly as a physician on a daily basis.				□	□	□	□	□	□	□
						1	2	3	4	5	6	7
4	16	Adhering to the rules and code of conduct of one's institution is the basis of correct behavior as a physician.				□	□	□	□	□	□	□
						1	2	3	4	5	6	7
5	10	I consider long-term significance and concerns when I think about what I should do now.				□	□	□	□	□	□	□
						1	2	3	4	5	6	7
6	9	I have accepted the words of gratitude and the frustration and anger of patients as a personal evaluation of myself.				□	□	□	□	□	□	□
						1	2	3	4	5	6	7
7	3	It is difficult for me to adjust and act according to the different values of each medical professional and the demands for physicians.				□	□	□	□	□	□	□
						1	2	3	4	5	6	7
8	17	I recall and confirm the systems and rules for acting appropriately as a physician.				□	□	□	□	□	□	□
						1	2	3	4	5	6	7
9	18	The colleagues I can be close friends with are those who have the same concerns and interests as me.				□	□	□	□	□	□	□
						1	2	3	4	5	6	7
10	19	The way senior physicians act towards me is more important than how they feel about me.				□	□	□	□	□	□	□
						1	2	3	4	5	6	7
11	22	I act with respect for the opinions of my colleagues when I have a conflict of opinion with those around me.				□	□	□	□	□	□	□
						1	2	3	4	5	6	7
12	23	I take great care not to offend senior physicians or colleagues.				□	□	□	□	□	□	□
						1	2	3	4	5	6	7
13	24	I first consider how to share responsibilities with colleagues in order to fulfill duties required of me.				□	□	□	□	□	□	□
						1	2	3	4	5	6	7
14	13	I induce action in the people around me based on the principles I believe in to fulfill my role as a physician.				□	□	□	□	□	□	□
						1	2	3	4	5	6	7
15	12	If I were able to play a role in improving society and organizations, I would be satisfied even if I did not receive individual recognition.				□	□	□	□	□	□	□
						1	2	3	4	5	6	7
16	14	I take on various roles in accordance with the demands of society.				□	□	□	□	□	□	□
						1	2	3	4	5	6	7
17	1	I cannot tolerate that colleagues who sympathize with my actions have a different mindset from me.				□	□	□	□	□	□	□
						1	2	3	4	5	6	7
18	5	I am sometimes unable to do something I was not interested in despite understanding its necessity.				□	□	□	□	□	□	□
						1	2	3	4	5	6	7
19	25	I have set aside my own interests to meet the ideals and expectations of society.				□	□	□	□	□	□	□
						1	2	3	4	5	6	7
20	20	Good test results and qualifications are important evaluation of self.				□	□	□	□	□	□	□
						1	2	3	4	5	6	7
21	26	When I am acknowledged by senior physicians or colleagues, I feel that I am being recognized.				□	□	□	□	□	□	□
						1	2	3	4	5	6	7
22	11	I have used my own beliefs and ideals as a standard to evaluate my own actions as a physician.				□	□	□	□	□	□	□
						1	2	3	4	5	6	7
23	21	It is important to me that specific actions required of me in each medical setting are clearly specified.				□	□	□	□	□	□	□
						1	2	3	4	5	6	7
24	27	I am working to improve my behavior as a physician by constantly analyzing and reflecting on my own actions.				□	□	□	□	□	□	□
						1	2	3	4	5	6	7
25	4	I have never thought about the reasons or principles behind the required code of conduct.				□	□	□	□	□	□	□
						1	2	3	4	5	6	7
26	15	I feel that I need to change my current mindset and everyday behavior.				□	□	□	□	□	□	□
						1	2	3	4	5	6	7
27	6	The way I behave in medical settings is not my true self.				□	□	□	□	□	□	□
	Thank you for your cooperation.
		* Numbere are responded to Table 1 item number and ref.20 (Tagawa BMC Med Educ 2019;19:63)
